# Supplementary material for: General Synthesis of 2-Substituted Benzoxazoles Based on Tf2O-Promoted Electrophilic Activation of Tertiary Amides
Source: Molecules. 2025 Mar 28;30(7):1510. doi: 10.3390/molecules30071510 (PMC11990891; doi:10.3390/molecules30071510)
Supplement: Supplementary file 1 [file molecules-30-01510-s001.zip]

Archive with 1 entries (1 files):
- molecules-3534476-supplementary.pdf
